# Supplementary material for: Sequence Based Prediction of Antioxidant Proteins Using a Classifier Selection Strategy
Source: PLoS One. 2016 Sep 23;11(9):e0163274. doi: 10.1371/journal.pone.0163274 (PMC5035026; doi:10.1371/journal.pone.0163274)
Supplement: S2 Table — Within the list, a feature with a smaller index represents a more important one for antioxidant protein prediction. Such a list of ranked features are used to establish the optimal feature set in the IFS procedure. (XLSX) [file pone.0163274.s002.xlsx]

## Sheet: Sheet1
Index	Feature_Name	Score
1	ssi_11	0.162996
2	ssi_5	0.120657
3	ssi_7	0.108753
4	ssi_14	0.095797
5	ssi_2	0.088998
6	ssi_6	0.086096
7	ssi_8	0.084273
8	ssi_17	0.082854
9	ctd_93	0.079287
10	ssi_15	0.079142
11	ssi_10	0.074974
12	ssi_3	0.073988
13	ssi_12	0.069893
14	rsa_27	0.069075
15	pssm_1	0.067581
16	ctd_247	0.064446
17	ctd_217	0.063946
18	ssi_20	0.060781
19	ctd_173	0.056931
20	ctd_56	0.0569
21	pssm_190	0.056145
22	ctd_34	0.052979
23	pssm_210	0.052553
24	ssi_13	0.051432
25	ctd_67	0.050392
26	pssm_289	0.050093
27	ctd_219	0.050075
28	ctd_54	0.049921
29	ctd_218	0.049666
30	pssm_274	0.049555
31	ctd_248	0.049148
32	ctd_249	0.048999
33	ctd_129	0.048239
34	ctd_62	0.047941
35	pssm_21	0.047511
36	pssm_44	0.047474
37	ctd_8	0.047411
38	ctd_250	0.047411
39	ctd_192	0.047244
40	ctd_100	0.046987
41	rsa_22	0.046662
42	ctd_254	0.046115
43	rsa_12	0.04599
44	ctd_211	0.045983
45	ctd_216	0.045983
46	ctd_221	0.045983
47	ctd_226	0.045983
48	ctd_231	0.045983
49	ctd_236	0.045983
50	ctd_241	0.045983
51	ctd_246	0.045983
52	ctd_251	0.045983
53	ctd_256	0.045983
54	ctd_261	0.045983
55	ctd_266	0.045983
56	ctd_271	0.045983
57	ctd_276	0.045983
58	ctd_281	0.045983
59	ctd_286	0.045983
60	ctd_291	0.045983
61	ctd_296	0.045983
62	ctd_301	0.045983
63	ctd_306	0.045983
64	rsa_23	0.045848
65	rsa_24	0.045848
66	ctd_220	0.045568
67	rsa_6	0.045298
68	ctd_18	0.045052
69	ctd_194	0.044971
70	pssm_295	0.044893
71	ctd_163	0.044477
72	ctd_155	0.044231
73	ctd_255	0.044069
74	ssi_1	0.044045
75	ctd_2	0.043988
76	pssm_64	0.043895
77	pssm_150	0.042532
78	ssi_4	0.042281
79	ctd_253	0.042243
80	rsa_19	0.042211
81	ctd_300	0.042066
82	ctd_237	0.041498
83	ctd_298	0.041198
84	pssm_341	0.041018
85	ctd_9	0.040871
86	ctd_86	0.040821
87	ctd_297	0.040748
88	ctd_232	0.04057
89	ctd_299	0.040509
90	ctd_81	0.039772
91	pssm_350	0.0395
92	ctd_90	0.038797
93	ctd_105	0.038711
94	ctd_212	0.038516
95	ctd_33	0.038097
96	ctd_43	0.03777
97	ctd_57	0.037697
98	ctd_213	0.037469
99	ctd_151	0.037129
100	ctd_72	0.037085
101	ctd_252	0.036763
102	pssm_264	0.036705
103	pssm_169	0.036605
104	ctd_214	0.036485
105	ctd_215	0.036455
106	ctd_199	0.036378
107	ctd_203	0.035775
108	ctd_126	0.035444
109	pssm_134	0.035282
110	ctd_1	0.034397
111	pssm_100	0.033393
112	pssm_214	0.033238
113	rsa_11	0.033125
114	ctd_38	0.033102
115	ctd_191	0.033102
116	pssm_211	0.032927
117	pssm_106	0.032752
118	ctd_121	0.032622
119	pssm_90	0.032444
120	ctd_277	0.032212
121	ctd_198	0.032018
122	pssm_63	0.031946
123	ctd_150	0.031897
124	ctd_149	0.031622
125	ctd_28	0.031564
126	ctd_84	0.031341
127	pssm_324	0.031236
128	ctd_142	0.030865
129	pssm_14	0.030825
130	pssm_6	0.030581
131	ctd_132	0.030538
132	pssm_4	0.030396
133	ctd_49	0.030031
134	ctd_39	0.029906
135	pssm_294	0.029874
136	pssm_358	0.02957
137	pssm_201	0.029534
138	pssm_284	0.029458
139	ctd_279	0.029422
140	ctd_242	0.029251
141	ctd_190	0.029088
142	rsa_21	0.029002
143	pssm_366	0.028934
144	pssm_124	0.028688
145	pssm_164	0.027999
146	ctd_273	0.027863
147	pssm_400	0.027646
148	pssm_175	0.027633
149	pssm_74	0.027603
150	ctd_280	0.027433
151	ctd_302	0.027083
152	ctd_35	0.026959
153	ctd_278	0.026944
154	ctd_167	0.026907
155	ctd_68	0.026683
156	ctd_5	0.026582
157	ctd_113	0.026432
158	ctd_51	0.02638
159	pssm_151	0.026329
160	pssm_354	0.026051
161	ctd_30	0.025974
162	ctd_14	0.025939
163	pssm_224	0.025841
164	pssm_208	0.025798
165	pssm_188	0.025748
166	pssm_16	0.025606
167	ctd_133	0.025602
168	pssm_218	0.02559
169	ctd_141	0.0255
170	pssm_269	0.025459
171	pssm_127	0.025413
172	pssm_11	0.025231
173	ctd_55	0.025198
174	pssm_174	0.025063
175	ctd_180	0.024963
176	ctd_202	0.024908
177	pssm_84	0.02479
178	ctd_238	0.024743
179	rsa_2	0.024714
180	pssm_140	0.024678
181	pssm_158	0.024267
182	rsa_9	0.024263
183	pssm_286	0.024154
184	ctd_184	0.02415
185	pssm_191	0.023977
186	pssm_348	0.023935
187	ctd_85	0.023912
188	ctd_21	0.023898
189	pssm_148	0.023891
190	pssm_54	0.023735
191	pssm_275	0.023627
192	pssm_233	0.02334
193	pssm_215	0.023261
194	pssm_43	0.023035
195	pssm_331	0.022941
196	pssm_38	0.022933
197	ctd_122	0.0229
198	pssm_301	0.022787
199	ctd_207	0.022714
200	pssm_387	0.022559
201	ctd_274	0.022554
202	pssm_99	0.022487
203	pssm_101	0.022369
204	ctd_37	0.02222
205	ctd_272	0.022178
206	pssm_216	0.021993
207	pssm_10	0.02178
208	pssm_292	0.021697
209	ctd_26	0.021514
210	pssm_333	0.021458
211	pssm_32	0.021423
212	pssm_144	0.021404
213	pssm_133	0.021313
214	ssi_21	0.021289
215	ctd_71	0.021231
216	pssm_173	0.021136
217	pssm_351	0.020985
218	ctd_197	0.020885
219	rsa_7	0.020869
220	ctd_208	0.020853
221	pssm_184	0.020743
222	pssm_246	0.020723
223	pssm_304	0.020698
224	pssm_181	0.020564
225	pssm_85	0.020442
226	pssm_30	0.020397
227	ctd_61	0.020359
228	ctd_183	0.020294
229	pssm_196	0.020279
230	pssm_379	0.01994
231	ctd_195	0.019851
232	ctd_23	0.019845
233	pssm_296	0.019808
234	pssm_345	0.019798
235	ctd_139	0.019781
236	ctd_235	0.019766
237	pssm_285	0.019754
238	pssm_3	0.019722
239	pssm_129	0.019642
240	pssm_153	0.019557
241	ctd_204	0.019524
242	pssm_185	0.019517
243	ctd_303	0.019446
244	pssm_198	0.019382
245	ctd_140	0.01934
246	pssm_205	0.019293
247	pssm_93	0.01906
248	ctd_102	0.018986
249	pssm_72	0.018983
250	pssm_344	0.018923
251	ctd_243	0.01892
252	pssm_334	0.018895
253	ctd_158	0.018788
254	ctd_50	0.018755
255	pssm_141	0.018526
256	pssm_193	0.018336
257	ctd_46	0.0183
258	pssm_12	0.018295
259	pssm_53	0.018096
260	pssm_370	0.018088
261	pssm_186	0.018035
262	rsa_13	0.018033
263	pssm_66	0.01803
264	pssm_380	0.017986
265	pssm_385	0.017956
266	pssm_195	0.01779
267	ctd_88	0.017772
268	pssm_83	0.01772
269	ctd_304	0.017715
270	pssm_321	0.017632
271	pssm_365	0.01743
272	pssm_135	0.017377
273	pssm_61	0.017304
274	pssm_18	0.017276
275	ctd_164	0.017217
276	pssm_234	0.017121
277	ctd_125	0.01701
278	ctd_24	0.016999
279	ctd_206	0.016968
280	ctd_45	0.016943
281	ctd_69	0.016879
282	pssm_353	0.016875
283	ctd_239	0.016871
284	ctd_94	0.016819
285	pssm_314	0.016799
286	pssm_349	0.016752
287	pssm_356	0.016632
288	pssm_398	0.016525
289	ctd_114	0.016524
290	ctd_13	0.016519
291	ctd_275	0.016519
292	pssm_383	0.016517
293	pssm_384	0.016446
294	pssm_209	0.016443
295	ctd_115	0.016386
296	pssm_189	0.016219
297	pssm_204	0.016205
298	ctd_138	0.016185
299	rsa_1	0.016178
300	pssm_179	0.016177
301	pssm_291	0.016121
302	ctd_244	0.016105
303	pssm_123	0.016071
304	pssm_378	0.016037
305	pssm_81	0.016026
306	ctd_25	0.015898
307	pssm_399	0.015857
308	ctd_118	0.01584
309	pssm_263	0.015727
310	pssm_346	0.015718
311	ctd_104	0.015652
312	pssm_98	0.015589
313	ctd_305	0.015582
314	pssm_69	0.015577
315	ctd_240	0.01556
316	ctd_32	0.015491
317	pssm_281	0.015467
318	ctd_193	0.015373
319	ctd_227	0.015246
320	pssm_369	0.015245
321	ctd_223	0.015193
322	pssm_183	0.015174
323	ctd_245	0.015164
324	pssm_155	0.015139
325	pssm_355	0.015072
326	pssm_243	0.01504
327	pssm_261	0.01501
328	pssm_271	0.014993
329	pssm_293	0.014977
330	pssm_161	0.014934
331	pssm_145	0.014921
332	ctd_282	0.014862
333	pssm_213	0.01486
334	pssm_46	0.014859
335	pssm_192	0.014828
336	pssm_73	0.014808
337	pssm_361	0.014804
338	rsa_10	0.01469
339	pssm_220	0.01464
340	ctd_283	0.014579
341	pssm_8	0.014558
342	pssm_154	0.014536
343	pssm_194	0.014525
344	ctd_117	0.014486
345	pssm_283	0.014483
346	ctd_47	0.014478
347	pssm_96	0.014461
348	rsa_15	0.014443
349	ctd_87	0.014385
350	ctd_7	0.014369
351	pssm_166	0.014325
352	pssm_126	0.01432
353	pssm_104	0.014276
354	pssm_352	0.014255
355	pssm_364	0.014255
356	pssm_311	0.014229
357	ctd_285	0.014227
358	ctd_136	0.014188
359	pssm_68	0.014176
360	ctd_78	0.014109
361	ctd_92	0.014071
362	ctd_77	0.014012
363	ctd_130	0.013982
364	pssm_343	0.013969
365	pssm_111	0.013916
366	ctd_205	0.013913
367	ctd_60	0.013878
368	pssm_373	0.013868
369	pssm_367	0.013856
370	ctd_15	0.013845
371	pssm_336	0.013819
372	ctd_224	0.013814
373	pssm_235	0.013785
374	ctd_6	0.013652
375	pssm_245	0.013652
376	pssm_393	0.013625
377	ctd_284	0.013615
378	pssm_95	0.013555
379	ctd_137	0.01348
380	pssm_75	0.013451
381	pssm_396	0.013431
382	pssm_390	0.013215
383	pssm_394	0.013196
384	pssm_316	0.013178
385	pssm_94	0.013144
386	pssm_300	0.013097
387	ctd_19	0.013068
388	rsa_4	0.013066
389	ctd_53	0.01306
390	ctd_146	0.013038
391	pssm_203	0.013036
392	pssm_197	0.013012
393	ctd_263	0.01301
394	ctd_52	0.012925
395	pssm_381	0.012884
396	rsa_20	0.012872
397	pssm_259	0.012839
398	pssm_113	0.012835
399	pssm_41	0.012821
400	pssm_137	0.012772
401	ctd_89	0.012719
402	pssm_136	0.012672
403	pssm_26	0.012662
404	pssm_376	0.012655
405	pssm_248	0.012616
406	pssm_91	0.01261
407	pssm_40	0.012585
408	ctd_82	0.01257
409	pssm_290	0.012555
410	pssm_254	0.012457
411	pssm_357	0.012445
412	pssm_49	0.012272
413	pssm_163	0.012261
414	pssm_31	0.012257
415	ctd_48	0.012226
416	ctd_36	0.012224
417	pssm_76	0.012154
418	rsa_18	0.012144
419	pssm_375	0.012104
420	pssm_13	0.012088
421	pssm_313	0.012069
422	ctd_175	0.012045
423	pssm_207	0.01197
424	ctd_42	0.011952
425	pssm_114	0.011892
426	pssm_132	0.011885
427	pssm_156	0.011866
428	pssm_55	0.011858
429	pssm_255	0.011841
430	ctd_288	0.011807
431	ctd_108	0.011748
432	pssm_217	0.011735
433	ctd_225	0.011711
434	pssm_250	0.011711
435	pssm_9	0.011678
436	pssm_335	0.011658
437	pssm_374	0.011658
438	ctd_29	0.011628
439	ctd_127	0.01156
440	ctd_264	0.011512
441	rsa_16	0.011447
442	ctd_144	0.011421
443	pssm_52	0.011337
444	pssm_270	0.011323
445	pssm_149	0.011271
446	pssm_20	0.011226
447	pssm_143	0.011222
448	ctd_171	0.011187
449	pssm_177	0.011154
450	pssm_363	0.011131
451	pssm_107	0.011125
452	pssm_253	0.0111
453	ctd_16	0.011099
454	ctd_290	0.011099
455	ctd_27	0.011047
456	pssm_276	0.011035
457	pssm_327	0.011034
458	ctd_196	0.011013
459	pssm_121	0.010988
460	pssm_368	0.010979
461	pssm_227	0.01097
462	pssm_272	0.010945
463	pssm_56	0.010939
464	ctd_40	0.010933
465	pssm_110	0.010893
466	ctd_143	0.010854
467	pssm_82	0.010848
468	pssm_165	0.010837
469	pssm_223	0.010832
470	pssm_280	0.010827
471	pssm_395	0.010788
472	pssm_50	0.010783
473	pssm_176	0.010765
474	ctd_262	0.010757
475	ctd_70	0.010723
476	pssm_219	0.01071
477	pssm_212	0.010702
478	ctd_289	0.010674
479	pssm_138	0.010644
480	pssm_45	0.01063
481	pssm_130	0.010622
482	ctd_265	0.010621
483	ctd_178	0.010609
484	pssm_315	0.010565
485	ctd_3	0.01056
486	pssm_359	0.010534
487	pssm_78	0.010501
488	pssm_232	0.010481
489	ssi_19	0.010467
490	ctd_189	0.010389
491	pssm_59	0.010382
492	ctd_74	0.01033
493	ctd_287	0.010287
494	pssm_171	0.010287
495	pssm_65	0.010194
496	pssm_299	0.010171
497	pssm_391	0.010166
498	pssm_297	0.009931
499	ctd_210	0.009902
500	pssm_306	0.009888
501	pssm_244	0.009878
502	ctd_119	0.009858
503	pssm_206	0.009846
504	pssm_266	0.009831
505	ctd_31	0.009789
506	pssm_28	0.009787
507	ctd_228	0.009742
508	pssm_159	0.00974
509	ctd_267	0.009731
510	pssm_178	0.009704
511	pssm_147	0.009701
512	ctd_234	0.009695
513	pssm_256	0.009645
514	pssm_389	0.009635
515	pssm_360	0.00962
516	ctd_11	0.00957
517	pssm_330	0.009529
518	pssm_125	0.009453
519	pssm_88	0.009408
520	pssm_17	0.009405
521	pssm_36	0.009397
522	ctd_222	0.009369
523	pssm_15	0.009362
524	pssm_326	0.009336
525	pssm_77	0.009335
526	ctd_64	0.009327
527	pssm_97	0.009219
528	pssm_347	0.009214
529	pssm_377	0.009176
530	pssm_388	0.009144
531	ctd_111	0.0091
532	pssm_226	0.009066
533	ctd_162	0.009016
534	ctd_233	0.00896
535	pssm_131	0.008932
536	pssm_39	0.008914
537	pssm_172	0.008911
538	pssm_303	0.008882
539	pssm_86	0.008852
540	pssm_48	0.008826
541	pssm_139	0.008768
542	pssm_37	0.008728
543	pssm_58	0.008717
544	pssm_262	0.008662
545	ctd_135	0.008639
546	pssm_71	0.008617
547	pssm_252	0.008527
548	pssm_23	0.008514
549	pssm_67	0.008462
550	ctd_91	0.008439
551	pssm_80	0.008419
552	pssm_287	0.008414
553	pssm_146	0.008386
554	pssm_265	0.008358
555	pssm_105	0.008357
556	rsa_17	0.008325
557	pssm_298	0.008272
558	pssm_323	0.008266
559	pssm_180	0.008252
560	pssm_229	0.00821
561	pssm_5	0.008164
562	pssm_168	0.008157
563	pssm_339	0.008098
564	pssm_89	0.008087
565	pssm_310	0.008028
566	ctd_229	0.008
567	pssm_273	0.007992
568	pssm_278	0.007939
569	pssm_309	0.007939
570	pssm_102	0.007923
571	pssm_338	0.007889
572	pssm_249	0.007872
573	pssm_70	0.007788
574	pssm_371	0.007766
575	ctd_110	0.007763
576	pssm_103	0.007755
577	pssm_47	0.007743
578	ctd_145	0.007724
579	ctd_59	0.007714
580	rsa_5	0.007702
581	pssm_160	0.007698
582	pssm_60	0.007619
583	pssm_247	0.007579
584	pssm_170	0.007557
585	pssm_325	0.007529
586	pssm_288	0.007499
587	ctd_65	0.007469
588	pssm_157	0.007409
589	pssm_251	0.007407
590	ssi_16	0.007345
591	pssm_307	0.00733
592	pssm_279	0.007281
593	pssm_386	0.007269
594	ctd_170	0.007238
595	ctd_172	0.007235
596	ctd_101	0.00723
597	pssm_337	0.007195
598	pssm_268	0.007157
599	pssm_25	0.007151
600	pssm_119	0.007143
601	pssm_200	0.007116
602	pssm_329	0.007092
603	pssm_128	0.007077
604	ssi_9	0.007072
605	ctd_269	0.007059
606	ctd_270	0.007017
607	pssm_258	0.006989
608	pssm_267	0.00696
609	ctd_188	0.006956
610	ctd_120	0.006887
611	ctd_12	0.006882
612	ctd_176	0.006843
613	pssm_108	0.006813
614	pssm_257	0.00676
615	pssm_231	0.006721
616	ctd_268	0.006683
617	pssm_116	0.006681
618	pssm_162	0.006673
619	pssm_312	0.006649
620	pssm_202	0.006618
621	pssm_328	0.006566
622	pssm_332	0.006481
623	ctd_292	0.00633
624	pssm_19	0.006319
625	pssm_118	0.006294
626	pssm_320	0.006274
627	ctd_181	0.006273
628	pssm_392	0.006203
629	pssm_397	0.006184
630	pssm_305	0.00618
631	pssm_87	0.006152
632	pssm_92	0.006129
633	ctd_41	0.006013
634	pssm_2	0.005959
635	pssm_318	0.005947
636	pssm_51	0.005871
637	ctd_159	0.005797
638	ctd_230	0.005733
639	pssm_277	0.005703
640	pssm_317	0.005677
641	ctd_185	0.005676
642	ctd_154	0.005567
643	ctd_161	0.005547
644	ctd_44	0.005487
645	pssm_152	0.005421
646	pssm_27	0.005357
647	pssm_115	0.005298
648	pssm_199	0.005189
649	ctd_209	0.005168
650	ctd_179	0.005154
651	ctd_66	0.005129
652	pssm_241	0.005089
653	ctd_4	0.005069
654	pssm_29	0.004983
655	pssm_167	0.004968
656	pssm_236	0.004962
657	pssm_372	0.004903
658	ctd_307	0.00489
659	ctd_168	0.004877
660	pssm_221	0.004754
661	pssm_282	0.004745
662	pssm_340	0.004743
663	ctd_177	0.00473
664	ctd_123	0.004666
665	pssm_22	0.004646
666	pssm_319	0.004578
667	pssm_230	0.004563
668	pssm_187	0.004521
669	pssm_34	0.004451
670	pssm_362	0.00436
671	pssm_79	0.004355
672	pssm_117	0.004275
673	pssm_308	0.004255
674	pssm_382	0.00401
675	pssm_225	0.003988
676	ctd_128	0.003801
677	pssm_238	0.00377
678	pssm_260	0.003755
679	pssm_57	0.003747
680	rsa_3	0.003556
681	pssm_237	0.003507
682	pssm_182	0.003496
683	ctd_182	0.003399
684	pssm_109	0.003395
685	ctd_257	0.003325
686	pssm_240	0.003248
687	pssm_24	0.00322
688	pssm_7	0.003156
689	ssi_18	0.003117
690	ctd_166	0.003087
691	ctd_131	0.003074
692	ctd_73	0.003073
693	rsa_14	0.003013
694	ctd_156	0.002961
695	ctd_200	0.002961
696	pssm_228	0.002945
697	rsa_8	0.002941
698	ctd_157	0.002925
699	pssm_112	0.002881
700	ctd_109	0.002865
701	pssm_302	0.002822
702	pssm_142	0.002596
703	pssm_33	0.002494
704	ctd_152	0.00241
705	rsa_25	0.002382
706	pssm_122	0.002262
707	ctd_106	0.002259
708	ctd_63	0.002216
709	pssm_239	0.002208
710	ctd_309	0.002132
711	pssm_120	0.002036
712	ctd_169	0.002013
713	pssm_222	0.001972
714	ctd_112	0.001865
715	ctd_310	0.001861
716	ctd_103	0.001724
717	pssm_242	0.001679
718	ctd_20	0.001673
719	ctd_95	0.001571
720	ctd_308	0.001564
721	pssm_62	0.00151
722	pssm_35	0.00145
723	ctd_295	0.001373
724	ctd_17	0.001316
725	ctd_147	0.001091
726	ctd_293	0.001025
727	pssm_322	0.000942
728	ctd_116	0.00081
729	ctd_260	0.000271
730	ctd_174	0.000268
731	ctd_80	0.00023
732	ctd_58	-3.3e-05
733	ctd_259	-5.5e-05
734	ctd_10	-6e-05
735	pssm_342	-0.000164
736	ctd_97	-0.000201
737	ctd_134	-0.000291
738	ctd_294	-0.00034
739	ctd_201	-0.000369
740	ctd_83	-0.000371
741	rsa_28	-0.0005
742	rsa_26	-0.000539
743	ctd_79	-0.001113
744	pssm_42	-0.001183
745	ctd_153	-0.001239
746	ctd_148	-0.001267
747	ctd_258	-0.001801
748	ctd_76	-0.002245
749	ctd_22	-0.002314
750	ctd_165	-0.002578
751	ctd_107	-0.002672
752	ctd_160	-0.002902
753	ctd_99	-0.003482
754	ctd_96	-0.004557
755	ctd_187	-0.005364
756	ctd_124	-0.005763
757	ctd_75	-0.010217
758	ctd_186	-0.011071
759	ctd_98	-0.011772
