# Supplementary material for: Sequence Based Prediction of Antioxidant Proteins Using a Classifier Selection Strategy
Source: PLoS One. 2016 Sep 23;11(9):e0163274. doi: 10.1371/journal.pone.0163274 (PMC5035026; doi:10.1371/journal.pone.0163274)
Supplement: S3 Table — In the IFS procedures, adding the ranked features one by one, individual predictors for all the feature subsets are constructed using our ensemble classifier and evaluated by 10-fold cross validation. The IFS results are obtained. (XLSX) [file pone.0163274.s003.xlsx]

## Sheet: Sheet1
Id	FP	FN	TN	TP	Sensitivity	Specificity	Accuracy	MCC	AUC
1	13	57	87	43	0.43	0.87	0.65	0.334077	0.64585
2	14	21	86	79	0.79	0.86	0.825	0.651598	0.8458
3	17	22	83	78	0.78	0.83	0.805	0.610764	0.837
4	13	18	87	82	0.82	0.87	0.845	0.690864	0.87625
5	16	17	84	83	0.83	0.84	0.835	0.670034	0.87955
6	13	18	87	82	0.82	0.87	0.845	0.690864	0.8995
7	17	17	83	83	0.83	0.83	0.83	0.66	0.8949
8	16	14	84	86	0.86	0.84	0.85	0.70014	0.91235
9	9	15	91	85	0.85	0.91	0.88	0.761372	0.9341
10	12	14	88	86	0.86	0.88	0.87	0.740148	0.9356
11	14	15	86	85	0.85	0.86	0.855	0.710036	0.93335
12	11	14	89	86	0.86	0.89	0.875	0.750338	0.94045
13	10	14	90	86	0.86	0.9	0.88	0.760609	0.93815
14	15	15	85	85	0.85	0.85	0.85	0.7	0.95415
15	13	12	87	88	0.88	0.87	0.875	0.750037	0.9606
16	15	12	85	88	0.88	0.85	0.865	0.730329	0.96405
17	16	12	84	88	0.88	0.84	0.86	0.720577	0.96175
18	16	12	84	88	0.88	0.84	0.86	0.720577	0.96055
19	14	12	86	88	0.88	0.86	0.87	0.740148	0.9616
20	15	11	85	89	0.89	0.85	0.87	0.740593	0.96065
21	10	10	90	90	0.9	0.9	0.9	0.8	0.975
22	13	8	87	92	0.92	0.87	0.895	0.790989	0.9759
23	14	8	86	92	0.92	0.86	0.89	0.781408	0.97335
24	14	8	86	92	0.92	0.86	0.89	0.781408	0.97545
25	14	9	86	91	0.91	0.86	0.885	0.770964	0.9718
26	15	10	85	90	0.9	0.85	0.875	0.750939	0.97435
27	13	9	87	91	0.91	0.87	0.89	0.780625	0.9749
28	13	11	87	89	0.89	0.87	0.88	0.760152	0.9727
29	14	12	86	88	0.88	0.86	0.87	0.740148	0.97295
30	12	8	88	92	0.92	0.88	0.9	0.800641	0.9785
31	12	8	88	92	0.92	0.88	0.9	0.800641	0.97805
32	12	8	88	92	0.92	0.88	0.9	0.800641	0.97805
33	9	6	91	94	0.94	0.91	0.925	0.850383	0.9822
34	9	7	91	93	0.93	0.91	0.92	0.840168	0.97925
35	9	7	91	93	0.93	0.91	0.92	0.840168	0.97955
36	8	5	92	95	0.95	0.92	0.935	0.870392	0.9825
37	9	5	91	95	0.95	0.91	0.93	0.860689	0.9804
38	9	5	91	95	0.95	0.91	0.93	0.860689	0.9795
39	12	5	88	95	0.95	0.88	0.915	0.832041	0.98075
40	11	6	89	94	0.94	0.89	0.915	0.831039	0.98085
41	11	7	89	93	0.93	0.89	0.91	0.820657	0.9784
42	11	8	89	92	0.92	0.89	0.905	0.810365	0.9782
43	10	5	90	95	0.95	0.9	0.925	0.851065	0.98325
44	10	7	90	93	0.93	0.9	0.915	0.830374	0.97995
45	10	7	90	93	0.93	0.9	0.915	0.830374	0.98095
46	10	6	90	94	0.94	0.9	0.92	0.840673	0.98015
47	10	6	90	94	0.94	0.9	0.92	0.840673	0.9781
48	10	6	90	94	0.94	0.9	0.92	0.840673	0.9803
49	10	6	90	94	0.94	0.9	0.92	0.840673	0.97985
50	10	6	90	94	0.94	0.9	0.92	0.840673	0.9791
51	10	6	90	94	0.94	0.9	0.92	0.840673	0.97955
52	10	6	90	94	0.94	0.9	0.92	0.840673	0.97955
53	10	6	90	94	0.94	0.9	0.92	0.840673	0.97885
54	10	6	90	94	0.94	0.9	0.92	0.840673	0.97935
55	10	6	90	94	0.94	0.9	0.92	0.840673	0.98
56	10	6	90	94	0.94	0.9	0.92	0.840673	0.97745
57	10	6	90	94	0.94	0.9	0.92	0.840673	0.9787
58	10	6	90	94	0.94	0.9	0.92	0.840673	0.9785
59	10	6	90	94	0.94	0.9	0.92	0.840673	0.97835
60	10	6	90	94	0.94	0.9	0.92	0.840673	0.97785
61	10	6	90	94	0.94	0.9	0.92	0.840673	0.97785
62	10	6	90	94	0.94	0.9	0.92	0.840673	0.97835
63	10	6	90	94	0.94	0.9	0.92	0.840673	0.9787
64	11	7	89	93	0.93	0.89	0.91	0.820657	0.97725
65	11	7	89	93	0.93	0.89	0.91	0.820657	0.97605
66	10	7	90	93	0.93	0.9	0.915	0.830374	0.9774
67	10	7	90	93	0.93	0.9	0.915	0.830374	0.9768
68	10	7	90	93	0.93	0.9	0.915	0.830374	0.97805
69	10	7	90	93	0.93	0.9	0.915	0.830374	0.978
70	9	6	91	94	0.94	0.91	0.925	0.850383	0.97705
71	10	7	90	93	0.93	0.9	0.915	0.830374	0.97505
72	10	7	90	93	0.93	0.9	0.915	0.830374	0.9756
73	10	7	90	93	0.93	0.9	0.915	0.830374	0.9752
74	10	7	90	93	0.93	0.9	0.915	0.830374	0.97655
75	10	8	90	92	0.92	0.9	0.91	0.820164	0.97375
76	9	8	91	92	0.92	0.91	0.915	0.830042	0.97165
77	10	8	90	92	0.92	0.9	0.91	0.820164	0.9762
78	10	8	90	92	0.92	0.9	0.91	0.820164	0.9762
79	10	8	90	92	0.92	0.9	0.91	0.820164	0.97505
80	10	8	90	92	0.92	0.9	0.91	0.820164	0.974
81	10	7	90	93	0.93	0.9	0.915	0.830374	0.97605
82	12	7	88	93	0.93	0.88	0.905	0.811014	0.97515
83	12	7	88	93	0.93	0.88	0.905	0.811014	0.97675
84	11	7	89	93	0.93	0.89	0.91	0.820657	0.9737
85	12	7	88	93	0.93	0.88	0.905	0.811014	0.9767
86	10	8	90	92	0.92	0.9	0.91	0.820164	0.9726
87	11	8	89	92	0.92	0.89	0.905	0.810365	0.97245
88	11	8	89	92	0.92	0.89	0.905	0.810365	0.9718
89	10	8	90	92	0.92	0.9	0.91	0.820164	0.9722
90	9	7	91	93	0.93	0.91	0.92	0.840168	0.9744
91	9	7	91	93	0.93	0.91	0.92	0.840168	0.97395
92	9	8	91	92	0.92	0.91	0.915	0.830042	0.9705
93	9	8	91	92	0.92	0.91	0.915	0.830042	0.9725
94	9	8	91	92	0.92	0.91	0.915	0.830042	0.9713
95	9	8	91	92	0.92	0.91	0.915	0.830042	0.96985
96	9	8	91	92	0.92	0.91	0.915	0.830042	0.9694
97	9	8	91	92	0.92	0.91	0.915	0.830042	0.9722
98	9	8	91	92	0.92	0.91	0.915	0.830042	0.97345
99	7	9	93	91	0.91	0.93	0.92	0.840168	0.9742
100	8	9	92	91	0.91	0.92	0.915	0.830042	0.9725
101	6	8	94	92	0.92	0.94	0.93	0.860172	0.97405
102	6	8	94	92	0.92	0.94	0.93	0.860172	0.9758
103	6	8	94	92	0.92	0.94	0.93	0.860172	0.97455
104	6	8	94	92	0.92	0.94	0.93	0.860172	0.97495
105	6	8	94	92	0.92	0.94	0.93	0.860172	0.9758
106	7	8	93	92	0.92	0.93	0.925	0.850043	0.97635
107	7	7	93	93	0.93	0.93	0.93	0.86	0.9779
108	7	7	93	93	0.93	0.93	0.93	0.86	0.9783
109	7	7	93	93	0.93	0.93	0.93	0.86	0.9787
110	7	7	93	93	0.93	0.93	0.93	0.86	0.97665
111	6	7	94	93	0.93	0.94	0.935	0.870044	0.97605
112	7	7	93	93	0.93	0.93	0.93	0.86	0.97695
113	7	7	93	93	0.93	0.93	0.93	0.86	0.97585
114	7	7	93	93	0.93	0.93	0.93	0.86	0.9742
115	8	8	92	92	0.92	0.92	0.92	0.84	0.97595
116	8	8	92	92	0.92	0.92	0.92	0.84	0.9746
117	8	8	92	92	0.92	0.92	0.92	0.84	0.9746
118	8	8	92	92	0.92	0.92	0.92	0.84	0.9747
119	9	8	91	92	0.92	0.91	0.915	0.830042	0.97415
120	9	8	91	92	0.92	0.91	0.915	0.830042	0.9696
121	10	8	90	92	0.92	0.9	0.91	0.820164	0.97375
122	9	8	91	92	0.92	0.91	0.915	0.830042	0.97115
123	9	9	91	91	0.91	0.91	0.91	0.82	0.96905
124	8	9	92	91	0.91	0.92	0.915	0.830042	0.97245
125	8	8	92	92	0.92	0.92	0.92	0.84	0.97275
126	9	8	91	92	0.92	0.91	0.915	0.830042	0.97
127	9	8	91	92	0.92	0.91	0.915	0.830042	0.97155
128	8	8	92	92	0.92	0.92	0.92	0.84	0.97465
129	9	7	91	93	0.93	0.91	0.92	0.840168	0.9739
130	9	7	91	93	0.93	0.91	0.92	0.840168	0.975
131	9	8	91	92	0.92	0.91	0.915	0.830042	0.9733
132	9	8	91	92	0.92	0.91	0.915	0.830042	0.9721
133	9	7	91	93	0.93	0.91	0.92	0.840168	0.973
134	9	7	91	93	0.93	0.91	0.92	0.840168	0.9757
135	9	7	91	93	0.93	0.91	0.92	0.840168	0.9721
136	9	7	91	93	0.93	0.91	0.92	0.840168	0.9741
137	9	7	91	93	0.93	0.91	0.92	0.840168	0.9735
138	9	7	91	93	0.93	0.91	0.92	0.840168	0.9751
139	9	7	91	93	0.93	0.91	0.92	0.840168	0.9743
140	8	7	92	93	0.93	0.92	0.925	0.850043	0.97435
141	8	6	92	94	0.94	0.92	0.93	0.860172	0.9742
142	8	6	92	94	0.94	0.92	0.93	0.860172	0.9775
143	8	6	92	94	0.94	0.92	0.93	0.860172	0.9759
144	8	6	92	94	0.94	0.92	0.93	0.860172	0.976
145	8	6	92	94	0.94	0.92	0.93	0.860172	0.9767
146	8	6	92	94	0.94	0.92	0.93	0.860172	0.97595
147	8	6	92	94	0.94	0.92	0.93	0.860172	0.9739
148	8	6	92	94	0.94	0.92	0.93	0.860172	0.9751
149	8	7	92	93	0.93	0.92	0.925	0.850043	0.97525
150	8	6	92	94	0.94	0.92	0.93	0.860172	0.97525
151	9	6	91	94	0.94	0.91	0.925	0.850383	0.9731
152	7	5	93	95	0.95	0.93	0.94	0.880176	0.97755
153	8	5	92	95	0.95	0.92	0.935	0.870392	0.97585
154	7	6	93	94	0.94	0.93	0.935	0.870044	0.97505
155	7	6	93	94	0.94	0.93	0.935	0.870044	0.9734
156	7	6	93	94	0.94	0.93	0.935	0.870044	0.9737
157	8	6	92	94	0.94	0.92	0.93	0.860172	0.9697
158	9	6	91	94	0.94	0.91	0.925	0.850383	0.9692
159	10	6	90	94	0.94	0.9	0.92	0.840673	0.96945
160	9	6	91	94	0.94	0.91	0.925	0.850383	0.97325
161	9	6	91	94	0.94	0.91	0.925	0.850383	0.97325
162	9	6	91	94	0.94	0.91	0.925	0.850383	0.976
163	8	6	92	94	0.94	0.92	0.93	0.860172	0.9763
164	8	6	92	94	0.94	0.92	0.93	0.860172	0.9727
165	8	6	92	94	0.94	0.92	0.93	0.860172	0.9728
166	8	6	92	94	0.94	0.92	0.93	0.860172	0.97295
167	8	6	92	94	0.94	0.92	0.93	0.860172	0.9705
168	8	6	92	94	0.94	0.92	0.93	0.860172	0.97495
169	7	6	93	94	0.94	0.93	0.935	0.870044	0.97385
170	7	6	93	94	0.94	0.93	0.935	0.870044	0.97055
171	7	6	93	94	0.94	0.93	0.935	0.870044	0.97325
172	7	6	93	94	0.94	0.93	0.935	0.870044	0.96945
173	8	6	92	94	0.94	0.92	0.93	0.860172	0.9688
174	8	6	92	94	0.94	0.92	0.93	0.860172	0.96925
175	8	6	92	94	0.94	0.92	0.93	0.860172	0.97115
176	9	7	91	93	0.93	0.91	0.92	0.840168	0.9692
177	8	6	92	94	0.94	0.92	0.93	0.860172	0.9681
178	9	7	91	93	0.93	0.91	0.92	0.840168	0.9672
179	9	6	91	94	0.94	0.91	0.925	0.850383	0.96585
180	9	6	91	94	0.94	0.91	0.925	0.850383	0.96605
181	9	7	91	93	0.93	0.91	0.92	0.840168	0.965
182	9	6	91	94	0.94	0.91	0.925	0.850383	0.96585
183	9	6	91	94	0.94	0.91	0.925	0.850383	0.9645
184	9	7	91	93	0.93	0.91	0.92	0.840168	0.96305
185	9	7	91	93	0.93	0.91	0.92	0.840168	0.9607
186	9	8	91	92	0.92	0.91	0.915	0.830042	0.96285
187	9	9	91	91	0.91	0.91	0.91	0.82	0.9612
188	9	9	91	91	0.91	0.91	0.91	0.82	0.96245
189	9	9	91	91	0.91	0.91	0.91	0.82	0.96185
190	9	10	91	90	0.9	0.91	0.905	0.81004	0.9636
191	9	9	91	91	0.91	0.91	0.91	0.82	0.9664
192	9	9	91	91	0.91	0.91	0.91	0.82	0.96425
193	10	10	90	90	0.9	0.9	0.9	0.8	0.9606
194	9	9	91	91	0.91	0.91	0.91	0.82	0.9628
195	9	9	91	91	0.91	0.91	0.91	0.82	0.9622
196	10	9	90	91	0.91	0.9	0.905	0.81004	0.9623
197	10	9	90	91	0.91	0.9	0.905	0.81004	0.9644
198	10	9	90	91	0.91	0.9	0.905	0.81004	0.96445
199	10	9	90	91	0.91	0.9	0.905	0.81004	0.95905
200	10	9	90	91	0.91	0.9	0.905	0.81004	0.962
201	11	8	89	92	0.92	0.89	0.905	0.810365	0.96385
202	10	9	90	91	0.91	0.9	0.905	0.81004	0.9634
203	10	8	90	92	0.92	0.9	0.91	0.820164	0.96375
204	10	8	90	92	0.92	0.9	0.91	0.820164	0.96355
205	11	8	89	92	0.92	0.89	0.905	0.810365	0.9629
206	11	8	89	92	0.92	0.89	0.905	0.810365	0.9618
207	11	8	89	92	0.92	0.89	0.905	0.810365	0.9627
208	11	8	89	92	0.92	0.89	0.905	0.810365	0.9602
209	11	8	89	92	0.92	0.89	0.905	0.810365	0.96235
210	11	8	89	92	0.92	0.89	0.905	0.810365	0.9627
211	11	7	89	93	0.93	0.89	0.91	0.820657	0.9658
212	11	8	89	92	0.92	0.89	0.905	0.810365	0.9623
213	12	7	88	93	0.93	0.88	0.905	0.811014	0.9658
214	12	7	88	93	0.93	0.88	0.905	0.811014	0.96305
215	10	7	90	93	0.93	0.9	0.915	0.830374	0.96555
216	10	7	90	93	0.93	0.9	0.915	0.830374	0.96665
217	10	7	90	93	0.93	0.9	0.915	0.830374	0.96565
218	10	7	90	93	0.93	0.9	0.915	0.830374	0.9621
219	10	5	90	95	0.95	0.9	0.925	0.851065	0.96675
220	10	5	90	95	0.95	0.9	0.925	0.851065	0.96905
221	10	5	90	95	0.95	0.9	0.925	0.851065	0.96925
222	10	5	90	95	0.95	0.9	0.925	0.851065	0.96845
223	10	5	90	95	0.95	0.9	0.925	0.851065	0.9688
224	11	5	89	95	0.95	0.89	0.92	0.841516	0.96375
225	11	5	89	95	0.95	0.89	0.92	0.841516	0.96755
226	11	5	89	95	0.95	0.89	0.92	0.841516	0.96655
227	9	6	91	94	0.94	0.91	0.925	0.850383	0.9639
228	9	6	91	94	0.94	0.91	0.925	0.850383	0.96615
229	9	6	91	94	0.94	0.91	0.925	0.850383	0.9651
230	9	6	91	94	0.94	0.91	0.925	0.850383	0.9666
231	9	7	91	93	0.93	0.91	0.92	0.840168	0.96795
232	9	6	91	94	0.94	0.91	0.925	0.850383	0.96575
233	10	7	90	93	0.93	0.9	0.915	0.830374	0.9651
234	10	7	90	93	0.93	0.9	0.915	0.830374	0.9639
235	8	6	92	94	0.94	0.92	0.93	0.860172	0.96565
236	8	6	92	94	0.94	0.92	0.93	0.860172	0.9644
237	8	6	92	94	0.94	0.92	0.93	0.860172	0.9659
238	8	6	92	94	0.94	0.92	0.93	0.860172	0.96305
239	8	6	92	94	0.94	0.92	0.93	0.860172	0.96365
240	8	6	92	94	0.94	0.92	0.93	0.860172	0.96605
241	9	5	91	95	0.95	0.91	0.93	0.860689	0.9714
242	9	5	91	95	0.95	0.91	0.93	0.860689	0.96975
243	9	5	91	95	0.95	0.91	0.93	0.860689	0.97045
244	9	5	91	95	0.95	0.91	0.93	0.860689	0.9734
245	9	5	91	95	0.95	0.91	0.93	0.860689	0.9699
246	9	5	91	95	0.95	0.91	0.93	0.860689	0.97025
247	8	5	92	95	0.95	0.92	0.935	0.870392	0.96965
248	9	6	91	94	0.94	0.91	0.925	0.850383	0.96785
249	8	6	92	94	0.94	0.92	0.93	0.860172	0.9698
250	9	6	91	94	0.94	0.91	0.925	0.850383	0.9671
251	10	6	90	94	0.94	0.9	0.92	0.840673	0.96355
252	10	6	90	94	0.94	0.9	0.92	0.840673	0.96795
253	10	6	90	94	0.94	0.9	0.92	0.840673	0.96735
254	10	6	90	94	0.94	0.9	0.92	0.840673	0.96445
255	10	6	90	94	0.94	0.9	0.92	0.840673	0.96745
256	10	6	90	94	0.94	0.9	0.92	0.840673	0.96805
257	10	6	90	94	0.94	0.9	0.92	0.840673	0.96825
258	10	6	90	94	0.94	0.9	0.92	0.840673	0.96845
259	10	6	90	94	0.94	0.9	0.92	0.840673	0.9682
260	10	6	90	94	0.94	0.9	0.92	0.840673	0.96765
261	10	6	90	94	0.94	0.9	0.92	0.840673	0.96795
262	10	6	90	94	0.94	0.9	0.92	0.840673	0.96855
263	10	6	90	94	0.94	0.9	0.92	0.840673	0.96975
264	10	6	90	94	0.94	0.9	0.92	0.840673	0.9699
265	10	6	90	94	0.94	0.9	0.92	0.840673	0.96465
266	10	6	90	94	0.94	0.9	0.92	0.840673	0.96835
267	9	6	91	94	0.94	0.91	0.925	0.850383	0.9691
268	9	6	91	94	0.94	0.91	0.925	0.850383	0.97025
269	10	6	90	94	0.94	0.9	0.92	0.840673	0.9676
270	10	6	90	94	0.94	0.9	0.92	0.840673	0.96675
271	10	6	90	94	0.94	0.9	0.92	0.840673	0.9696
272	10	6	90	94	0.94	0.9	0.92	0.840673	0.96805
273	10	6	90	94	0.94	0.9	0.92	0.840673	0.9688
274	9	6	91	94	0.94	0.91	0.925	0.850383	0.96845
275	10	6	90	94	0.94	0.9	0.92	0.840673	0.96805
276	10	6	90	94	0.94	0.9	0.92	0.840673	0.96855
277	11	6	89	94	0.94	0.89	0.915	0.831039	0.9661
278	11	7	89	93	0.93	0.89	0.91	0.820657	0.9639
279	11	6	89	94	0.94	0.89	0.915	0.831039	0.96835
280	10	6	90	94	0.94	0.9	0.92	0.840673	0.9665
281	11	6	89	94	0.94	0.89	0.915	0.831039	0.9663
282	10	6	90	94	0.94	0.9	0.92	0.840673	0.9651
283	10	6	90	94	0.94	0.9	0.92	0.840673	0.9643
284	10	6	90	94	0.94	0.9	0.92	0.840673	0.96785
285	10	6	90	94	0.94	0.9	0.92	0.840673	0.96705
286	12	6	88	94	0.94	0.88	0.91	0.82148	0.96595
287	12	6	88	94	0.94	0.88	0.91	0.82148	0.9683
288	12	6	88	94	0.94	0.88	0.91	0.82148	0.96895
289	12	6	88	94	0.94	0.88	0.91	0.82148	0.9688
290	12	6	88	94	0.94	0.88	0.91	0.82148	0.96745
291	12	6	88	94	0.94	0.88	0.91	0.82148	0.9686
292	12	6	88	94	0.94	0.88	0.91	0.82148	0.96615
293	12	6	88	94	0.94	0.88	0.91	0.82148	0.96635
294	10	5	90	95	0.95	0.9	0.925	0.851065	0.96895
295	12	6	88	94	0.94	0.88	0.91	0.82148	0.96575
296	11	6	89	94	0.94	0.89	0.915	0.831039	0.9675
297	11	6	89	94	0.94	0.89	0.915	0.831039	0.9652
298	11	6	89	94	0.94	0.89	0.915	0.831039	0.96685
299	12	6	88	94	0.94	0.88	0.91	0.82148	0.96545
300	12	6	88	94	0.94	0.88	0.91	0.82148	0.9672
301	12	6	88	94	0.94	0.88	0.91	0.82148	0.9678
302	12	6	88	94	0.94	0.88	0.91	0.82148	0.9679
303	12	6	88	94	0.94	0.88	0.91	0.82148	0.9693
304	12	6	88	94	0.94	0.88	0.91	0.82148	0.9697
305	10	6	90	94	0.94	0.9	0.92	0.840673	0.969
306	10	7	90	93	0.93	0.9	0.915	0.830374	0.96675
307	10	7	90	93	0.93	0.9	0.915	0.830374	0.9668
308	9	6	91	94	0.94	0.91	0.925	0.850383	0.97015
309	9	6	91	94	0.94	0.91	0.925	0.850383	0.96935
310	9	6	91	94	0.94	0.91	0.925	0.850383	0.96635
311	11	6	89	94	0.94	0.89	0.915	0.831039	0.96855
312	11	6	89	94	0.94	0.89	0.915	0.831039	0.96805
313	11	6	89	94	0.94	0.89	0.915	0.831039	0.96915
314	11	6	89	94	0.94	0.89	0.915	0.831039	0.96925
315	11	6	89	94	0.94	0.89	0.915	0.831039	0.9675
316	10	6	90	94	0.94	0.9	0.92	0.840673	0.96755
317	10	6	90	94	0.94	0.9	0.92	0.840673	0.96815
318	10	6	90	94	0.94	0.9	0.92	0.840673	0.96835
319	9	6	91	94	0.94	0.91	0.925	0.850383	0.96815
320	11	6	89	94	0.94	0.89	0.915	0.831039	0.96895
321	10	6	90	94	0.94	0.9	0.92	0.840673	0.96905
322	10	6	90	94	0.94	0.9	0.92	0.840673	0.96875
323	10	6	90	94	0.94	0.9	0.92	0.840673	0.9678
324	10	6	90	94	0.94	0.9	0.92	0.840673	0.96655
325	10	6	90	94	0.94	0.9	0.92	0.840673	0.96615
326	10	6	90	94	0.94	0.9	0.92	0.840673	0.96415
327	10	6	90	94	0.94	0.9	0.92	0.840673	0.96355
328	10	6	90	94	0.94	0.9	0.92	0.840673	0.96495
329	10	6	90	94	0.94	0.9	0.92	0.840673	0.9667
330	10	6	90	94	0.94	0.9	0.92	0.840673	0.96485
331	10	6	90	94	0.94	0.9	0.92	0.840673	0.9644
332	10	6	90	94	0.94	0.9	0.92	0.840673	0.9657
333	10	6	90	94	0.94	0.9	0.92	0.840673	0.96095
334	10	6	90	94	0.94	0.9	0.92	0.840673	0.9635
335	10	6	90	94	0.94	0.9	0.92	0.840673	0.96255
336	10	6	90	94	0.94	0.9	0.92	0.840673	0.96435
337	11	6	89	94	0.94	0.89	0.915	0.831039	0.9621
338	11	6	89	94	0.94	0.89	0.915	0.831039	0.96535
339	10	6	90	94	0.94	0.9	0.92	0.840673	0.96525
340	10	6	90	94	0.94	0.9	0.92	0.840673	0.96525
341	10	6	90	94	0.94	0.9	0.92	0.840673	0.96645
342	11	6	89	94	0.94	0.89	0.915	0.831039	0.96545
343	11	6	89	94	0.94	0.89	0.915	0.831039	0.96395
344	9	6	91	94	0.94	0.91	0.925	0.850383	0.96735
345	9	6	91	94	0.94	0.91	0.925	0.850383	0.9682
346	9	6	91	94	0.94	0.91	0.925	0.850383	0.96885
347	9	6	91	94	0.94	0.91	0.925	0.850383	0.96915
348	10	6	90	94	0.94	0.9	0.92	0.840673	0.96735
349	10	6	90	94	0.94	0.9	0.92	0.840673	0.9696
350	9	6	91	94	0.94	0.91	0.925	0.850383	0.96915
351	10	6	90	94	0.94	0.9	0.92	0.840673	0.9666
352	10	6	90	94	0.94	0.9	0.92	0.840673	0.96705
353	10	6	90	94	0.94	0.9	0.92	0.840673	0.9673
354	10	6	90	94	0.94	0.9	0.92	0.840673	0.96855
355	10	6	90	94	0.94	0.9	0.92	0.840673	0.9686
356	10	6	90	94	0.94	0.9	0.92	0.840673	0.9694
357	10	6	90	94	0.94	0.9	0.92	0.840673	0.96855
358	10	6	90	94	0.94	0.9	0.92	0.840673	0.9677
359	10	6	90	94	0.94	0.9	0.92	0.840673	0.96975
360	11	6	89	94	0.94	0.89	0.915	0.831039	0.9669
361	11	6	89	94	0.94	0.89	0.915	0.831039	0.96935
362	11	6	89	94	0.94	0.89	0.915	0.831039	0.9668
363	11	6	89	94	0.94	0.89	0.915	0.831039	0.96635
364	11	6	89	94	0.94	0.89	0.915	0.831039	0.9666
365	11	6	89	94	0.94	0.89	0.915	0.831039	0.967
366	11	6	89	94	0.94	0.89	0.915	0.831039	0.96585
367	11	6	89	94	0.94	0.89	0.915	0.831039	0.96795
368	11	6	89	94	0.94	0.89	0.915	0.831039	0.9659
369	10	6	90	94	0.94	0.9	0.92	0.840673	0.96615
370	11	6	89	94	0.94	0.89	0.915	0.831039	0.96695
371	11	6	89	94	0.94	0.89	0.915	0.831039	0.96675
372	11	6	89	94	0.94	0.89	0.915	0.831039	0.9695
373	11	6	89	94	0.94	0.89	0.915	0.831039	0.96765
374	11	6	89	94	0.94	0.89	0.915	0.831039	0.96675
375	11	6	89	94	0.94	0.89	0.915	0.831039	0.96345
376	11	6	89	94	0.94	0.89	0.915	0.831039	0.9669
377	11	6	89	94	0.94	0.89	0.915	0.831039	0.96765
378	11	6	89	94	0.94	0.89	0.915	0.831039	0.9676
379	11	6	89	94	0.94	0.89	0.915	0.831039	0.96855
380	11	6	89	94	0.94	0.89	0.915	0.831039	0.96585
381	11	6	89	94	0.94	0.89	0.915	0.831039	0.96545
382	11	6	89	94	0.94	0.89	0.915	0.831039	0.9651
383	11	6	89	94	0.94	0.89	0.915	0.831039	0.9645
384	11	6	89	94	0.94	0.89	0.915	0.831039	0.9677
385	12	6	88	94	0.94	0.88	0.91	0.82148	0.9666
386	12	6	88	94	0.94	0.88	0.91	0.82148	0.9671
387	12	6	88	94	0.94	0.88	0.91	0.82148	0.96225
388	12	6	88	94	0.94	0.88	0.91	0.82148	0.9651
389	12	6	88	94	0.94	0.88	0.91	0.82148	0.9671
390	11	7	89	93	0.93	0.89	0.91	0.820657	0.965
391	11	6	89	94	0.94	0.89	0.915	0.831039	0.9628
392	10	7	90	93	0.93	0.9	0.915	0.830374	0.96695
393	9	7	91	93	0.93	0.91	0.92	0.840168	0.96615
394	11	6	89	94	0.94	0.89	0.915	0.831039	0.9636
395	11	6	89	94	0.94	0.89	0.915	0.831039	0.9668
396	10	6	90	94	0.94	0.9	0.92	0.840673	0.9673
397	10	6	90	94	0.94	0.9	0.92	0.840673	0.9681
398	10	6	90	94	0.94	0.9	0.92	0.840673	0.9685
399	10	6	90	94	0.94	0.9	0.92	0.840673	0.9662
400	10	6	90	94	0.94	0.9	0.92	0.840673	0.96665
401	11	6	89	94	0.94	0.89	0.915	0.831039	0.96755
402	11	6	89	94	0.94	0.89	0.915	0.831039	0.9656
403	11	6	89	94	0.94	0.89	0.915	0.831039	0.96685
404	11	6	89	94	0.94	0.89	0.915	0.831039	0.96595
405	11	6	89	94	0.94	0.89	0.915	0.831039	0.96615
406	11	6	89	94	0.94	0.89	0.915	0.831039	0.96245
407	11	6	89	94	0.94	0.89	0.915	0.831039	0.96805
408	11	6	89	94	0.94	0.89	0.915	0.831039	0.9648
409	11	6	89	94	0.94	0.89	0.915	0.831039	0.96595
410	11	6	89	94	0.94	0.89	0.915	0.831039	0.96775
411	11	6	89	94	0.94	0.89	0.915	0.831039	0.9653
412	11	6	89	94	0.94	0.89	0.915	0.831039	0.9654
413	11	6	89	94	0.94	0.89	0.915	0.831039	0.9646
414	12	6	88	94	0.94	0.88	0.91	0.82148	0.96405
415	12	6	88	94	0.94	0.88	0.91	0.82148	0.96275
416	11	6	89	94	0.94	0.89	0.915	0.831039	0.9683
417	12	6	88	94	0.94	0.88	0.91	0.82148	0.9663
418	12	6	88	94	0.94	0.88	0.91	0.82148	0.9682
419	12	6	88	94	0.94	0.88	0.91	0.82148	0.9668
420	11	6	89	94	0.94	0.89	0.915	0.831039	0.96555
421	11	6	89	94	0.94	0.89	0.915	0.831039	0.96725
422	11	6	89	94	0.94	0.89	0.915	0.831039	0.9675
423	11	6	89	94	0.94	0.89	0.915	0.831039	0.96725
424	11	6	89	94	0.94	0.89	0.915	0.831039	0.96605
425	11	6	89	94	0.94	0.89	0.915	0.831039	0.9647
426	11	6	89	94	0.94	0.89	0.915	0.831039	0.96625
427	11	6	89	94	0.94	0.89	0.915	0.831039	0.9669
428	11	6	89	94	0.94	0.89	0.915	0.831039	0.9655
429	11	6	89	94	0.94	0.89	0.915	0.831039	0.96575
430	11	6	89	94	0.94	0.89	0.915	0.831039	0.9684
431	11	6	89	94	0.94	0.89	0.915	0.831039	0.9675
432	11	6	89	94	0.94	0.89	0.915	0.831039	0.9691
433	11	6	89	94	0.94	0.89	0.915	0.831039	0.968
434	11	6	89	94	0.94	0.89	0.915	0.831039	0.96605
435	11	6	89	94	0.94	0.89	0.915	0.831039	0.96625
436	11	6	89	94	0.94	0.89	0.915	0.831039	0.96645
437	11	6	89	94	0.94	0.89	0.915	0.831039	0.96865
438	11	6	89	94	0.94	0.89	0.915	0.831039	0.9662
439	11	6	89	94	0.94	0.89	0.915	0.831039	0.9669
440	11	6	89	94	0.94	0.89	0.915	0.831039	0.96625
441	11	6	89	94	0.94	0.89	0.915	0.831039	0.96475
442	11	6	89	94	0.94	0.89	0.915	0.831039	0.96715
443	11	6	89	94	0.94	0.89	0.915	0.831039	0.9675
444	11	6	89	94	0.94	0.89	0.915	0.831039	0.9671
445	11	6	89	94	0.94	0.89	0.915	0.831039	0.967
446	11	6	89	94	0.94	0.89	0.915	0.831039	0.96605
447	11	6	89	94	0.94	0.89	0.915	0.831039	0.966
448	12	6	88	94	0.94	0.88	0.91	0.82148	0.9633
449	12	6	88	94	0.94	0.88	0.91	0.82148	0.9649
450	12	6	88	94	0.94	0.88	0.91	0.82148	0.9645
451	12	6	88	94	0.94	0.88	0.91	0.82148	0.9662
452	12	6	88	94	0.94	0.88	0.91	0.82148	0.96345
453	12	6	88	94	0.94	0.88	0.91	0.82148	0.9658
454	12	6	88	94	0.94	0.88	0.91	0.82148	0.9684
455	12	6	88	94	0.94	0.88	0.91	0.82148	0.9641
456	12	6	88	94	0.94	0.88	0.91	0.82148	0.96455
457	12	6	88	94	0.94	0.88	0.91	0.82148	0.9656
458	13	6	87	94	0.94	0.87	0.905	0.811992	0.96565
459	13	6	87	94	0.94	0.87	0.905	0.811992	0.9672
460	14	6	86	94	0.94	0.86	0.9	0.802572	0.96685
461	14	6	86	94	0.94	0.86	0.9	0.802572	0.96495
462	14	6	86	94	0.94	0.86	0.9	0.802572	0.9673
463	14	6	86	94	0.94	0.86	0.9	0.802572	0.9645
464	14	6	86	94	0.94	0.86	0.9	0.802572	0.9646
465	14	6	86	94	0.94	0.86	0.9	0.802572	0.9648
466	14	6	86	94	0.94	0.86	0.9	0.802572	0.9654
467	14	6	86	94	0.94	0.86	0.9	0.802572	0.9634
468	14	6	86	94	0.94	0.86	0.9	0.802572	0.96265
469	14	6	86	94	0.94	0.86	0.9	0.802572	0.96375
470	14	6	86	94	0.94	0.86	0.9	0.802572	0.96635
471	14	6	86	94	0.94	0.86	0.9	0.802572	0.96255
472	14	6	86	94	0.94	0.86	0.9	0.802572	0.963
473	14	6	86	94	0.94	0.86	0.9	0.802572	0.96235
474	14	6	86	94	0.94	0.86	0.9	0.802572	0.9619
475	14	6	86	94	0.94	0.86	0.9	0.802572	0.96605
476	14	6	86	94	0.94	0.86	0.9	0.802572	0.9621
477	14	6	86	94	0.94	0.86	0.9	0.802572	0.9649
478	14	6	86	94	0.94	0.86	0.9	0.802572	0.96215
479	14	6	86	94	0.94	0.86	0.9	0.802572	0.9632
480	14	6	86	94	0.94	0.86	0.9	0.802572	0.9631
481	14	6	86	94	0.94	0.86	0.9	0.802572	0.9643
482	14	6	86	94	0.94	0.86	0.9	0.802572	0.96265
483	14	6	86	94	0.94	0.86	0.9	0.802572	0.96525
484	14	6	86	94	0.94	0.86	0.9	0.802572	0.96355
485	14	7	86	93	0.93	0.86	0.895	0.791943	0.9634
486	14	7	86	93	0.93	0.86	0.895	0.791943	0.96405
487	14	7	86	93	0.93	0.86	0.895	0.791943	0.9599
488	14	7	86	93	0.93	0.86	0.895	0.791943	0.95975
489	14	7	86	93	0.93	0.86	0.895	0.791943	0.96225
490	14	7	86	93	0.93	0.86	0.895	0.791943	0.9637
491	14	7	86	93	0.93	0.86	0.895	0.791943	0.96315
492	14	7	86	93	0.93	0.86	0.895	0.791943	0.9593
493	14	7	86	93	0.93	0.86	0.895	0.791943	0.96095
494	14	8	86	92	0.92	0.86	0.89	0.781408	0.9607
495	14	8	86	92	0.92	0.86	0.89	0.781408	0.9632
496	14	7	86	93	0.93	0.86	0.895	0.791943	0.95895
497	14	8	86	92	0.92	0.86	0.89	0.781408	0.9576
498	14	7	86	93	0.93	0.86	0.895	0.791943	0.9623
499	14	7	86	93	0.93	0.86	0.895	0.791943	0.9619
500	14	7	86	93	0.93	0.86	0.895	0.791943	0.96535
501	14	7	86	93	0.93	0.86	0.895	0.791943	0.96215
502	14	7	86	93	0.93	0.86	0.895	0.791943	0.96465
503	14	7	86	93	0.93	0.86	0.895	0.791943	0.9606
504	14	7	86	93	0.93	0.86	0.895	0.791943	0.9617
505	14	7	86	93	0.93	0.86	0.895	0.791943	0.96365
506	14	8	86	92	0.92	0.86	0.89	0.781408	0.96165
507	14	8	86	92	0.92	0.86	0.89	0.781408	0.963
508	14	8	86	92	0.92	0.86	0.89	0.781408	0.96005
509	14	8	86	92	0.92	0.86	0.89	0.781408	0.9626
510	14	8	86	92	0.92	0.86	0.89	0.781408	0.96065
511	14	8	86	92	0.92	0.86	0.89	0.781408	0.9622
512	14	8	86	92	0.92	0.86	0.89	0.781408	0.95985
513	14	7	86	93	0.93	0.86	0.895	0.791943	0.9628
514	14	8	86	92	0.92	0.86	0.89	0.781408	0.95995
515	14	7	86	93	0.93	0.86	0.895	0.791943	0.96425
516	14	7	86	93	0.93	0.86	0.895	0.791943	0.96325
517	14	8	86	92	0.92	0.86	0.89	0.781408	0.9632
518	14	8	86	92	0.92	0.86	0.89	0.781408	0.9609
519	14	7	86	93	0.93	0.86	0.895	0.791943	0.9594
520	14	7	86	93	0.93	0.86	0.895	0.791943	0.96285
521	14	7	86	93	0.93	0.86	0.895	0.791943	0.96175
522	14	7	86	93	0.93	0.86	0.895	0.791943	0.9619
523	14	7	86	93	0.93	0.86	0.895	0.791943	0.96505
524	14	7	86	93	0.93	0.86	0.895	0.791943	0.9611
525	14	7	86	93	0.93	0.86	0.895	0.791943	0.9639
526	14	8	86	92	0.92	0.86	0.89	0.781408	0.9633
527	14	8	86	92	0.92	0.86	0.89	0.781408	0.9632
528	14	8	86	92	0.92	0.86	0.89	0.781408	0.96445
529	14	8	86	92	0.92	0.86	0.89	0.781408	0.9621
530	14	8	86	92	0.92	0.86	0.89	0.781408	0.96105
531	14	7	86	93	0.93	0.86	0.895	0.791943	0.9618
532	14	7	86	93	0.93	0.86	0.895	0.791943	0.96355
533	14	8	86	92	0.92	0.86	0.89	0.781408	0.96285
534	13	8	87	92	0.92	0.87	0.895	0.790989	0.963
535	13	7	87	93	0.93	0.87	0.9	0.801444	0.96075
536	13	8	87	92	0.92	0.87	0.895	0.790989	0.96445
537	13	8	87	92	0.92	0.87	0.895	0.790989	0.96015
538	13	8	87	92	0.92	0.87	0.895	0.790989	0.96255
539	13	7	87	93	0.93	0.87	0.9	0.801444	0.96355
540	13	7	87	93	0.93	0.87	0.9	0.801444	0.9627
541	13	8	87	92	0.92	0.87	0.895	0.790989	0.9603
542	13	8	87	92	0.92	0.87	0.895	0.790989	0.96345
543	13	8	87	92	0.92	0.87	0.895	0.790989	0.963
544	13	8	87	92	0.92	0.87	0.895	0.790989	0.96435
545	12	8	88	92	0.92	0.88	0.9	0.800641	0.96395
546	12	7	88	93	0.93	0.88	0.905	0.811014	0.9633
547	12	7	88	93	0.93	0.88	0.905	0.811014	0.9642
548	12	8	88	92	0.92	0.88	0.9	0.800641	0.96155
549	12	8	88	92	0.92	0.88	0.9	0.800641	0.96445
550	12	8	88	92	0.92	0.88	0.9	0.800641	0.96235
551	12	8	88	92	0.92	0.88	0.9	0.800641	0.96285
552	12	8	88	92	0.92	0.88	0.9	0.800641	0.96305
553	12	8	88	92	0.92	0.88	0.9	0.800641	0.96325
554	12	8	88	92	0.92	0.88	0.9	0.800641	0.9628
555	12	8	88	92	0.92	0.88	0.9	0.800641	0.9619
556	12	8	88	92	0.92	0.88	0.9	0.800641	0.96225
557	12	8	88	92	0.92	0.88	0.9	0.800641	0.96415
558	12	8	88	92	0.92	0.88	0.9	0.800641	0.96225
559	12	8	88	92	0.92	0.88	0.9	0.800641	0.9615
560	12	8	88	92	0.92	0.88	0.9	0.800641	0.9615
561	12	7	88	93	0.93	0.88	0.905	0.811014	0.9618
562	12	8	88	92	0.92	0.88	0.9	0.800641	0.96405
563	12	7	88	93	0.93	0.88	0.905	0.811014	0.96535
564	12	8	88	92	0.92	0.88	0.9	0.800641	0.9615
565	12	8	88	92	0.92	0.88	0.9	0.800641	0.96025
566	12	8	88	92	0.92	0.88	0.9	0.800641	0.9628
567	12	8	88	92	0.92	0.88	0.9	0.800641	0.96295
568	12	8	88	92	0.92	0.88	0.9	0.800641	0.9649
569	12	8	88	92	0.92	0.88	0.9	0.800641	0.96355
570	12	7	88	93	0.93	0.88	0.905	0.811014	0.96295
571	12	8	88	92	0.92	0.88	0.9	0.800641	0.9621
572	12	8	88	92	0.92	0.88	0.9	0.800641	0.9633
573	12	8	88	92	0.92	0.88	0.9	0.800641	0.96225
574	12	8	88	92	0.92	0.88	0.9	0.800641	0.9607
575	12	7	88	93	0.93	0.88	0.905	0.811014	0.96155
576	12	8	88	92	0.92	0.88	0.9	0.800641	0.9638
577	12	8	88	92	0.92	0.88	0.9	0.800641	0.96265
578	12	8	88	92	0.92	0.88	0.9	0.800641	0.9656
579	12	7	88	93	0.93	0.88	0.905	0.811014	0.96205
580	12	7	88	93	0.93	0.88	0.905	0.811014	0.9634
581	12	7	88	93	0.93	0.88	0.905	0.811014	0.9646
582	12	7	88	93	0.93	0.88	0.905	0.811014	0.96255
583	12	7	88	93	0.93	0.88	0.905	0.811014	0.96295
584	12	7	88	93	0.93	0.88	0.905	0.811014	0.96565
585	12	7	88	93	0.93	0.88	0.905	0.811014	0.96255
586	12	7	88	93	0.93	0.88	0.905	0.811014	0.9637
587	12	7	88	93	0.93	0.88	0.905	0.811014	0.9634
588	12	7	88	93	0.93	0.88	0.905	0.811014	0.96485
589	12	7	88	93	0.93	0.88	0.905	0.811014	0.96125
590	12	7	88	93	0.93	0.88	0.905	0.811014	0.96355
591	12	7	88	93	0.93	0.88	0.905	0.811014	0.96545
592	12	7	88	93	0.93	0.88	0.905	0.811014	0.96095
593	12	7	88	93	0.93	0.88	0.905	0.811014	0.96325
594	12	8	88	92	0.92	0.88	0.9	0.800641	0.9585
595	12	7	88	93	0.93	0.88	0.905	0.811014	0.9618
596	11	7	89	93	0.93	0.89	0.91	0.820657	0.9611
597	11	8	89	92	0.92	0.89	0.905	0.810365	0.9629
598	11	7	89	93	0.93	0.89	0.91	0.820657	0.96215
599	11	8	89	92	0.92	0.89	0.905	0.810365	0.9608
600	11	8	89	92	0.92	0.89	0.905	0.810365	0.96265
601	11	8	89	92	0.92	0.89	0.905	0.810365	0.9656
602	11	8	89	92	0.92	0.89	0.905	0.810365	0.9627
603	11	8	89	92	0.92	0.89	0.905	0.810365	0.9616
604	11	7	89	93	0.93	0.89	0.91	0.820657	0.96485
605	11	7	89	93	0.93	0.89	0.91	0.820657	0.9661
606	11	7	89	93	0.93	0.89	0.91	0.820657	0.96455
607	11	7	89	93	0.93	0.89	0.91	0.820657	0.9628
608	11	7	89	93	0.93	0.89	0.91	0.820657	0.96345
609	11	7	89	93	0.93	0.89	0.91	0.820657	0.963
610	11	7	89	93	0.93	0.89	0.91	0.820657	0.96325
611	11	7	89	93	0.93	0.89	0.91	0.820657	0.96215
612	11	8	89	92	0.92	0.89	0.905	0.810365	0.96135
613	11	8	89	92	0.92	0.89	0.905	0.810365	0.96205
614	11	8	89	92	0.92	0.89	0.905	0.810365	0.96205
615	11	8	89	92	0.92	0.89	0.905	0.810365	0.9605
616	11	8	89	92	0.92	0.89	0.905	0.810365	0.96405
617	11	8	89	92	0.92	0.89	0.905	0.810365	0.9618
618	11	8	89	92	0.92	0.89	0.905	0.810365	0.96435
619	11	8	89	92	0.92	0.89	0.905	0.810365	0.96055
620	11	8	89	92	0.92	0.89	0.905	0.810365	0.9611
621	11	8	89	92	0.92	0.89	0.905	0.810365	0.9598
622	11	8	89	92	0.92	0.89	0.905	0.810365	0.96285
623	11	8	89	92	0.92	0.89	0.905	0.810365	0.9609
624	11	8	89	92	0.92	0.89	0.905	0.810365	0.96205
625	11	8	89	92	0.92	0.89	0.905	0.810365	0.9626
626	11	8	89	92	0.92	0.89	0.905	0.810365	0.9614
627	10	8	90	92	0.92	0.9	0.91	0.820164	0.96575
628	10	8	90	92	0.92	0.9	0.91	0.820164	0.96285
629	10	8	90	92	0.92	0.9	0.91	0.820164	0.9617
630	10	7	90	93	0.93	0.9	0.915	0.830374	0.9616
631	10	8	90	92	0.92	0.9	0.91	0.820164	0.9613
632	10	8	90	92	0.92	0.9	0.91	0.820164	0.96255
633	10	8	90	92	0.92	0.9	0.91	0.820164	0.96075
634	10	8	90	92	0.92	0.9	0.91	0.820164	0.96415
635	10	8	90	92	0.92	0.9	0.91	0.820164	0.96275
636	10	8	90	92	0.92	0.9	0.91	0.820164	0.964
637	10	8	90	92	0.92	0.9	0.91	0.820164	0.96245
638	10	7	90	93	0.93	0.9	0.915	0.830374	0.9608
639	10	8	90	92	0.92	0.9	0.91	0.820164	0.9653
640	10	8	90	92	0.92	0.9	0.91	0.820164	0.96245
641	10	8	90	92	0.92	0.9	0.91	0.820164	0.96105
642	10	8	90	92	0.92	0.9	0.91	0.820164	0.9625
643	10	8	90	92	0.92	0.9	0.91	0.820164	0.9612
644	10	8	90	92	0.92	0.9	0.91	0.820164	0.95875
645	10	8	90	92	0.92	0.9	0.91	0.820164	0.9644
646	10	7	90	93	0.93	0.9	0.915	0.830374	0.95975
647	10	8	90	92	0.92	0.9	0.91	0.820164	0.95855
648	10	7	90	93	0.93	0.9	0.915	0.830374	0.96285
649	9	8	91	92	0.92	0.91	0.915	0.830042	0.96085
650	9	8	91	92	0.92	0.91	0.915	0.830042	0.95825
651	9	7	91	93	0.93	0.91	0.92	0.840168	0.95995
652	9	6	91	94	0.94	0.91	0.925	0.850383	0.9612
653	9	6	91	94	0.94	0.91	0.925	0.850383	0.96135
654	9	6	91	94	0.94	0.91	0.925	0.850383	0.9628
655	9	7	91	93	0.93	0.91	0.92	0.840168	0.96095
656	9	7	91	93	0.93	0.91	0.92	0.840168	0.96255
657	9	6	91	94	0.94	0.91	0.925	0.850383	0.9624
658	9	7	91	93	0.93	0.91	0.92	0.840168	0.9612
659	9	7	91	93	0.93	0.91	0.92	0.840168	0.961
660	9	7	91	93	0.93	0.91	0.92	0.840168	0.95935
661	9	7	91	93	0.93	0.91	0.92	0.840168	0.96275
662	9	6	91	94	0.94	0.91	0.925	0.850383	0.96015
663	9	6	91	94	0.94	0.91	0.925	0.850383	0.96295
664	9	6	91	94	0.94	0.91	0.925	0.850383	0.96405
665	10	7	90	93	0.93	0.9	0.915	0.830374	0.965
666	10	7	90	93	0.93	0.9	0.915	0.830374	0.9654
667	10	7	90	93	0.93	0.9	0.915	0.830374	0.96045
668	10	7	90	93	0.93	0.9	0.915	0.830374	0.96245
669	10	7	90	93	0.93	0.9	0.915	0.830374	0.96395
670	10	6	90	94	0.94	0.9	0.92	0.840673	0.96415
671	10	7	90	93	0.93	0.9	0.915	0.830374	0.96425
672	10	7	90	93	0.93	0.9	0.915	0.830374	0.965
673	10	7	90	93	0.93	0.9	0.915	0.830374	0.96135
674	10	7	90	93	0.93	0.9	0.915	0.830374	0.96445
675	10	6	90	94	0.94	0.9	0.92	0.840673	0.96415
676	10	7	90	93	0.93	0.9	0.915	0.830374	0.9646
677	10	7	90	93	0.93	0.9	0.915	0.830374	0.9637
678	10	7	90	93	0.93	0.9	0.915	0.830374	0.96325
679	10	7	90	93	0.93	0.9	0.915	0.830374	0.96185
680	10	7	90	93	0.93	0.9	0.915	0.830374	0.9631
681	10	7	90	93	0.93	0.9	0.915	0.830374	0.96325
682	10	7	90	93	0.93	0.9	0.915	0.830374	0.96595
683	10	7	90	93	0.93	0.9	0.915	0.830374	0.96325
684	10	6	90	94	0.94	0.9	0.92	0.840673	0.9633
685	11	7	89	93	0.93	0.89	0.91	0.820657	0.96495
686	11	6	89	94	0.94	0.89	0.915	0.831039	0.96095
687	11	6	89	94	0.94	0.89	0.915	0.831039	0.96145
688	11	7	89	93	0.93	0.89	0.91	0.820657	0.9632
689	11	7	89	93	0.93	0.89	0.91	0.820657	0.9631
690	10	6	90	94	0.94	0.9	0.92	0.840673	0.96265
691	10	6	90	94	0.94	0.9	0.92	0.840673	0.95995
692	11	7	89	93	0.93	0.89	0.91	0.820657	0.9629
693	12	7	88	93	0.93	0.88	0.905	0.811014	0.95965
694	12	7	88	93	0.93	0.88	0.905	0.811014	0.9565
695	11	7	89	93	0.93	0.89	0.91	0.820657	0.9543
696	11	6	89	94	0.94	0.89	0.915	0.831039	0.9597
697	11	7	89	93	0.93	0.89	0.91	0.820657	0.9562
698	11	7	89	93	0.93	0.89	0.91	0.820657	0.95855
699	11	7	89	93	0.93	0.89	0.91	0.820657	0.95615
700	11	7	89	93	0.93	0.89	0.91	0.820657	0.96045
701	11	6	89	94	0.94	0.89	0.915	0.831039	0.95845
702	11	6	89	94	0.94	0.89	0.915	0.831039	0.96045
703	11	6	89	94	0.94	0.89	0.915	0.831039	0.9581
704	11	6	89	94	0.94	0.89	0.915	0.831039	0.95935
705	11	6	89	94	0.94	0.89	0.915	0.831039	0.96015
706	11	6	89	94	0.94	0.89	0.915	0.831039	0.9596
707	11	6	89	94	0.94	0.89	0.915	0.831039	0.9581
708	11	6	89	94	0.94	0.89	0.915	0.831039	0.96185
709	11	6	89	94	0.94	0.89	0.915	0.831039	0.9611
710	11	6	89	94	0.94	0.89	0.915	0.831039	0.9611
711	11	6	89	94	0.94	0.89	0.915	0.831039	0.95805
712	11	6	89	94	0.94	0.89	0.915	0.831039	0.95805
713	11	6	89	94	0.94	0.89	0.915	0.831039	0.9586
714	11	6	89	94	0.94	0.89	0.915	0.831039	0.9606
715	11	6	89	94	0.94	0.89	0.915	0.831039	0.958
716	11	6	89	94	0.94	0.89	0.915	0.831039	0.96185
717	11	6	89	94	0.94	0.89	0.915	0.831039	0.9583
718	11	6	89	94	0.94	0.89	0.915	0.831039	0.9604
719	11	6	89	94	0.94	0.89	0.915	0.831039	0.95995
720	11	6	89	94	0.94	0.89	0.915	0.831039	0.9596
721	11	6	89	94	0.94	0.89	0.915	0.831039	0.96095
722	11	6	89	94	0.94	0.89	0.915	0.831039	0.95955
723	11	6	89	94	0.94	0.89	0.915	0.831039	0.96005
724	11	6	89	94	0.94	0.89	0.915	0.831039	0.96125
725	10	6	90	94	0.94	0.9	0.92	0.840673	0.95895
726	10	6	90	94	0.94	0.9	0.92	0.840673	0.95725
727	10	6	90	94	0.94	0.9	0.92	0.840673	0.9627
728	10	6	90	94	0.94	0.9	0.92	0.840673	0.96095
729	10	6	90	94	0.94	0.9	0.92	0.840673	0.96015
730	10	6	90	94	0.94	0.9	0.92	0.840673	0.9581
731	10	6	90	94	0.94	0.9	0.92	0.840673	0.96195
732	10	6	90	94	0.94	0.9	0.92	0.840673	0.95755
733	10	6	90	94	0.94	0.9	0.92	0.840673	0.96065
734	10	6	90	94	0.94	0.9	0.92	0.840673	0.96005
735	10	6	90	94	0.94	0.9	0.92	0.840673	0.9605
736	10	6	90	94	0.94	0.9	0.92	0.840673	0.96085
737	10	6	90	94	0.94	0.9	0.92	0.840673	0.9585
738	10	6	90	94	0.94	0.9	0.92	0.840673	0.965
739	9	6	91	94	0.94	0.91	0.925	0.850383	0.9607
740	9	6	91	94	0.94	0.91	0.925	0.850383	0.96075
741	9	6	91	94	0.94	0.91	0.925	0.850383	0.95725
742	9	6	91	94	0.94	0.91	0.925	0.850383	0.96115
743	9	6	91	94	0.94	0.91	0.925	0.850383	0.96285
744	9	6	91	94	0.94	0.91	0.925	0.850383	0.9632
745	9	6	91	94	0.94	0.91	0.925	0.850383	0.9607
746	9	6	91	94	0.94	0.91	0.925	0.850383	0.96265
747	9	6	91	94	0.94	0.91	0.925	0.850383	0.96075
748	9	6	91	94	0.94	0.91	0.925	0.850383	0.9617
749	8	6	92	94	0.94	0.92	0.93	0.860172	0.9617
750	8	6	92	94	0.94	0.92	0.93	0.860172	0.96195
751	8	6	92	94	0.94	0.92	0.93	0.860172	0.963
752	8	6	92	94	0.94	0.92	0.93	0.860172	0.96165
753	8	6	92	94	0.94	0.92	0.93	0.860172	0.9661
754	9	6	91	94	0.94	0.91	0.925	0.850383	0.96275
755	9	6	91	94	0.94	0.91	0.925	0.850383	0.9643
756	9	6	91	94	0.94	0.91	0.925	0.850383	0.95945
757	11	6	89	94	0.94	0.89	0.915	0.831039	0.9603
758	11	6	89	94	0.94	0.89	0.915	0.831039	0.96055
759	9	6	91	94	0.94	0.91	0.925	0.850383	0.9605
